# Supplementary material for: Transcriptomic Exploration of Tetrahydrocurcumin Effects in Chronic Kidney Disease
Source: Biomedicines. 2026 Jun 26;14(7):1457. doi: 10.3390/biomedicines14071457 (PMC13405566; doi:10.3390/biomedicines14071457)
Supplement: Supplementary file 1 [file biomedicines-14-01457-s001.zip]

Archive with 1 entries (1 files):
- Suppl Data THCu transcriptomics_v.4.27.2026.pdf
